# Supplementary material for: Uric Acid Causes Pancreatic β Cell Death and Dysfunction via Modulating CHOP-Mediated Endoplasmic Reticulum Stress Pathways
Source: Diseases. 2025 Jul 7;13(7):213. doi: 10.3390/diseases13070213 (PMC12293447; doi:10.3390/diseases13070213)
Supplement: Supplementary file 1 [file diseases-13-00213-s001.zip]

Archive with 4 entries (4 files):
- Supplemental materials figure legends.pdf
- Xueyan Li_Supplemental Figure S1.PPT.pdf
- Xueyan Li_Supplemental Figure S2.PPT.pdf
- Xueyan Li_Supplemental Tables.xlsx
