# Supplementary material for: Uric Acid Causes Pancreatic β Cell Death and Dysfunction via Modulating CHOP-Mediated Endoplasmic Reticulum Stress Pathways
Source: Diseases. 2025 Jul 7;13(7):213. doi: 10.3390/diseases13070213 (PMC12293447; doi:10.3390/diseases13070213)
Supplement: Supplementary file 1 [file diseases-13-00213-s001.zip › Xueyan Li_Supplemental Tables.xlsx]

## Sheet: TableS1
Supplemental Table S1 . The primers used in quantitative real-time PCR
Gene	Forwards primers	Reverse primers
rat-β-actin	AACACCCCAGCCATGTACGTAG	GAACCGCTCATTGCCGATAGT
rat-GLUT9	GCTGTCATTGGCTTCTTCTC	CAGGAAGAGGATGGCGTAGT
rat-TLR4	CAGGGCACAAGGAAGTAGCA	CCTTAGCCTCCTCTCCTTAGGT
rat-NLRP3	GCATGCCGTATCTGGTTGTG	CCAGTTGGAGCTGGGTGTAG
rat-CHOP	TCTCATCCCCAGGAAACGAA	ATCTGGAGAGCGAGGGCTTT
